# Supplementary material for: CXCL12 as a Potential Hub Gene for N-Acetylcysteine Treatment of T1DM Liver Disease
Source: Biomolecules. 2025 Jan 25;15(2):176. doi: 10.3390/biom15020176 (PMC11853168; doi:10.3390/biom15020176)
Supplement: Supplementary file 1 [file biomolecules-15-00176-s001.zip]

Archive with 7 entries (7 files):
- beta-actin-1.tif
- beta-actin-2.tif
- beta-actin.tif
- biomolecules-3384623 Supplementary material.pdf
- CXCL12-1.tif
- CXCL12-2.tif
- CXCL12.tif
